# Supplementary material for: Identification of Metabolites of the Cardioprotective Alkaloid Dehydrocorydaline in Rat Plasma and Bile by Liquid Chromatography Coupled with Triple Quadrupole Linear Ion Trap Mass Spectrometry
Source: Molecules. 2017 Oct 10;22(10):1686. doi: 10.3390/molecules22101686 (PMC6151771; doi:10.3390/molecules22101686)
Supplement: Supplementary file 1 [file molecules-22-01686-s001.zip]

Archive with 6 entries (5 files):
- supporting information/
- supporting information/Fig.S1.tif
- supporting information/Fig.S2.tif
- supporting information/Fig.S3.tif
- supporting information/Fig.S4.tif
- supporting information/Fig.S5.tif
